# Supplementary material for: Elevated Temperatures Disrupt Wolbachia‐Induced Feminisation and Reshape Microbial Community Dynamics Across Generations in a Spider Host
Source: Mol Ecol. 2026 May 8;35:e70371. doi: 10.1111/mec.70371 (PMC13156531; doi:10.1111/mec.70371)
Supplement: Supplementary file 2 — Data S1. Symbiont infection is represented by a letter to signify genus and number for strain: R = Rickettsiella, T = Tisiphia, W = Wolbachia 1–3. Uninfected spiders did not harbour symbionts. The sample name is composed of a letter and a number indicating generation (P, F1, F2, F3), infection status (I—infected; U—uninfected), sample number (Sn), and eggmass used for treatment line (a: cool‐line; b: warm‐line). See details in the Materials and Methods section. Proportion of female offspring (tab 1): To evaluate the proportion of female offspring in two independent experiments (Experiment 1 and Experiment 2), we recorded the sex ratio of offspring at adulthood by identifying the sex of 4–26 randomly selected offspring per mother. Transmission rate (tab 2): A subset of samples from both experiments was used for diagnostic PCR to evaluate symbiont transmission rate. Digital PCR (tab 3): A subset of individuals from Experiment 2 was used for evaluation symbiont transmission rate and symbiont quantification using dPCR. [file MEC-35-e70371-s002.xlsx]

## Sheet: Read Me
Symbiont infection is represented by a letter to signify genus and number for strain: R = Rickettsiella, T = Tisiphia, W = Wolbachia 1-3. Uninfected spiders did not harbor symbionts.
The sample name is composed of a letter and a number indicating generation (P, F1, F2, F3), infection status (I - infected; U - uninfected), sample number (Sn), and eggmass used for treatment line (a: cool-line; b: warm-line). See details in the Materials and Methods section.
To evaluate the proportion of female offspring in two independent experiments (Experiment 1 and Experiment 2), we recorded the sex ratio of offspring at adulthood by identifying the sex of 4-26 randomly selected offspring per mother. All spiders were preserved in 95% ethanol and kept at -20°C. A subset of samples from both experiments was used for diagnostic PCR to evaluate symbiont transmission …

## Sheet: Proportion female offspring
Experiment	Sample Name	Generation	Line	Infection	Mother name	Mother's temperature (C°)	Rearing temperature (C°)	Offspring temperature (C°)	Female offspring	Male offspring	Total offspring	Offspring Sex Ratio
Experiment 1	P-U-S1a	P	Cool-line	Uninfected	N/A	20	20	20	4	4	8	0.5
Experiment 1	P-U-S2a	P	Cool-line	Uninfected	N/A	20	20	20	2	2	4	0.5
Experiment 1	P-U-S3a	P	Cool-line	Uninfected	N/A	20	20	20	4	4	8	0.5
Experiment 1	P-U-S4a	P	Cool-line	Uninfected	N/A	20	20	20	2	2	4	0.5
Experiment 1	P-U-S5a	P	Cool-line	Uninfected	N/A	20	20	20	2	3	5	0.4
Experiment 1	P-U-S12a	P	Cool-line	Uninfected	N/A	20	20	20	1	3	4	0.25
Experiment 1	P-U-S11a	P	Cool-line	Uninfected	N/A	20	20	20	3	3	6	0.5
Experiment 1	P-U-S6a	P	Cool-line	Uninfected	N/A	20	20	20	7	4	11	0.636364
Experiment 1	P-U-S13a	P	Cool-line	Uninfected	N/A	20	20	20	2	2	4	0.5
Experiment 1	P-U-S7a	P	Cool-line	Uninfected	N/A	20	20	20	5	6	11	0.454545
Experiment 1	P-U-S8a	P	Cool-line	Uninfected	N/A	20	20	20	2	3	5	0.4
Experiment 1	P-I-S1a	P	Cool-line	RTW123	N/A	20	20	20	11	0	11	1
Experiment 1	P-I-S2a	P	Cool-line	RTW123	N/A	20	20	20	9	0	9	1
Experiment 1	P-I-S3a	P	Cool-line	RTW123	N/A	20	20	20	10	1	11	0.909091
Experiment 1	P-I-S4a	P	Cool-line	RTW123	N/A	20	20	20	10	0	10	1
Experiment 1	P-I-S5a	P	Cool-line	RTW123	N/A	20	20	20	12	0	12	1
Experiment 1	P-I-S6a	P	Cool-line	RTW123	N/A	20	20	20	10	0	10	1
Experiment 1	P-I-S7a	P	Cool-line	RTW123	N/A	20	20	20	7	0	7	1
Experiment 1	P-I-S8a	P	Cool-line	RTW123	N/A	20	20	20	16	0	16	1
Experiment 1	P-I-S9a	P	Cool-line	RTW123	N/A	20	20	20	10	0	10	1
Experiment 1	P-I-S10a	P	Cool-line	RTW123	N/A	20	20	20	6	0	6	1
Experiment 1	P-I-S11a	P	Cool-line	RTW123	N/A	20	20	20	17	0	17	1
Experiment 1	P-I-S12a	P	Cool-line	RTW123	N/A	20	20	20	5	1	6	0.833333
Experiment 1	P-I-S13a	P	Cool-line	RTW123	N/A	20	20	20	11	1	12	0.916667
Experiment 1	P-U-S7b	P	Warm-line	Uninfected	N/A	20	20	27/24	8	1	9	0.888889
Experiment 1	P-U-S3b	P	Warm-line	Uninfected	N/A	20	20	27/24	8	7	15	0.533333
Experiment 1	P-U-S14b	P	Warm-line	Uninfected	N/A	20	20	27/24	2	5	7	0.285714
Experiment 1	P-U-S8b	P	Warm-line	Uninfected	N/A	20	20	27/24	4	6	10	0.4
Experiment 1	P-U-S15b	P	Warm-line	Uninfected	N/A	20	20	27/24	2	2	4	0.5
Experiment 1	P-U-S11b	P	Warm-line	Uninfected	N/A	20	20	27/24	3	4	7	0.428571
Experiment 1	P-U-S5b	P	Warm-line	Uninfected	N/A	20	20	27/24	12	1	13	0.923077
Experiment 1	P-U-S4b	P	Warm-line	Uninfected	N/A	20	20	27/24	4	5	9	0.444444
Experiment 1	P-U-S6b	P	Warm-line	Uninfected	N/A	20	20	27/24	10	9	19	0.526316
Experiment 1	P-U-S9b	P	Warm-line	Uninfected	N/A	20	20	27/24	4	3	7	0.571429
Experiment 1	P-U-S10b	P	Warm-line	Uninfected	N/A	20	20	27/24	3	5	8	0.375
Experiment 1	P-I-S7b	P	Warm-line	RTW123	N/A	20	20	27/24	4	0	4	1
Experiment 1	P-I-S5b	P	Warm-line	RTW123	N/A	20	20	27/24	5	1	6	0.833333
Experiment 1	P-I-S1b	P	Warm-line	RTW123	N/A	20	20	27/24	26	0	26	1
Experiment 1	P-I-S2b	P	Warm-line	RTW123	N/A	20	20	27/24	12	0	12	1
Experiment 1	P-I-S6b	P	Warm-line	RTW123	N/A	20	20	27/24	15	0	15	1
Experiment 1	P-I-S3b	P	Warm-line	RTW123	N/A	20	20	27/24	8	1	9	0.888889
Experiment 1	P-I-S10b	P	Warm-line	RTW123	N/A	20	20	27/24	7	0	7	1
Experiment 1	P-I-S16	P	Warm-line	RTW123	N/A	20	20	27/24	9	0	9	1
Experiment 1	P-I-S13b	P	Warm-line	RTW123	N/A	20	20	27/24	12	0	12	1
Experiment 1	P-I-S11b	P	Warm-line	RTW123	N/A	20	20	27/24	10	0	10	1
Experiment 1	P-I-S4b	P	Warm-line	RTW123	N/A	20	20	27/24	8	1	9	0.888889
Experiment 1	P-I-S8b	P	Warm-line	RTW123	N/A	20	20	27/24	12	0	12	1
Experiment 1	P-I-S14b	P	Warm-line	RTW123	N/A	20	20	27/24	7	0	7	1
Experiment 1	P-I-S15b	P	Warm-line	RW123	N/A	20	20	27/24	10	0	10	1
Experiment 1	F1-U-S1	F1	Cool-line	Uninfected	P-U-S15a	20	20	20	3	5	8	0.375
Experiment 1	F1-U-S2	F1	Cool-line	Uninfected	P-U-S14a	20	20	20	5	2	7	0.714286
Experiment 1	F1-U-S3	F1	Cool-line	Uninfected	P-U-S7a	20	20	20	0	8	8	0
Experiment 1	F1-U-S4	F1	Cool-line	Uninfected	P-U-S7a	20	20	20	4	5	9	0.444444
Experiment 1	F1-U-S5	F1	Cool-line	Uninfected	P-U-S3a	20	20	20	4	4	8	0.5
Experiment 1	F1-U-S6	F1	Cool-line	Uninfected	P-U-S12a	20	20	20	4	4	8	0.5
Experiment 1	F1-U-S7	F1	Cool-line	Uninfected	P-U-S6a	20	20	20	4	4	8	0.5
Experiment 1	F1-U-S8	F1	Cool-line	Uninfected	P-U-S1a	20	20	20	5	3	8	0.625
Experiment 1	F1-U-S9	F1	Cool-line	Uninfected	P-U-S6a	20	20	20	3	5	8	0.375
Experiment 1	F1-U-S10	F1	Cool-line	Uninfected	P-U-S6a	20	20	20	5	3	8	0.625
Experiment 1	F1-U-S11	F1	Cool-line	Uninfected	P-U-S8a	20	20	20	3	5	8	0.375
Experiment 1	F1-I-S12	F1	Cool-line	RTW123	P-I-S4a	20	20	20	7	1	8	0.875
Experiment 1	F1-I-S13	F1	Cool-line	RTW123	P-I-S1a	20	20	20	8	0	8	1
Experiment 1	F1-I-S14	F1	Cool-line	RTW123	P-I-S13a	20	20	20	8	0	8	1
Experiment 1	F1-I-S15	F1	Cool-line	RTW123	P-I-S2a	20	20	20	6	2	8	0.75
Experiment 1	F1-I-S16	F1	Cool-line	RTW123	P-I-S5a	20	20	20	8	0	8	1
Experiment 1	F1-I-S17	F1	Cool-line	RTW123	P-I-S1a	20	20	20	8	0	8	1
Experiment 1	F1-I-S18	F1	Cool-line	RTW123	P-I-S13a	20	20	20	8	0	8	1
Experiment 1	F1-I-S19	F1	Cool-line	RTW123	P-I-S11a	20	20	20	7	1	8	0.875
Experiment 1	F1-I-S20	F1	Cool-line	RTW123	P-I-S2a	20	20	20	4	3	7	0.571429
Experiment 1	F1-I-S21	F1	Cool-line	RTW123	P-I-S8a	20	20	20	6	1	7	0.857143
Experiment 1	F1-I-S22	F1	Cool-line	RTW123	P-I-S2a	20	20	20	6	2	8	0.75
Experiment 1	F1-I-S23	F1	Cool-line	RTW123	P-I-S8a	20	20	20	8	0	8	1
Experiment 1	F1-I-S24	F1	Cool-line	RTW123	P-I-S13a	20	20	20	8	0	8	1
Experiment 1	F1-I-S25	F1	Cool-line	RTW123	P-I-S3a	20	20	20	8	0	8	1
Experiment 1	F1-I-S26	F1	Cool-line	RTW123	P-I-S11a	20	20	20	8	0	8	1
Experiment 1	F1-U-S12	F1	Warm-line	Uninfected	P-S7b	20	27/24	20	4	4	8	0.5
Experiment 1	F1-U-S13	F1	Warm-line	Uninfected	P-S6b	20	27/24	20	3	4	7	0.428571
Experiment 1	F1-U-S14	F1	Warm-line	Uninfected	P-U-S1b	20	27/24	20	5	3	8	0.625
Experiment 1	F1-U-S15	F1	Warm-line	Uninfected	P-U-S11b	20	27/24	20	2	6	8	0.25
Experiment 1	F1-U-S16	F1	Warm-line	Uninfected	P-S3b	20	27/24	20	5	3	8	0.625
Experiment 1	F1-U-S17	F1	Warm-line	Uninfected	P-U-S1b	20	27/24	20	6	2	8	0.75
Experiment 1	F1-U-S18	F1	Warm-line	Uninfected	P-S8b	20	27/24	20	6	2	8	0.75
Experiment 1	F1-U-S19	F1	Warm-line	Uninfected	P-U-S1b	20	27/24	20	2	5	7	0.285714
Experiment 1	F1-U-S20	F1	Warm-line	Uninfected	P-U-S1b	20	27/24	20	3	5	8	0.375
Experiment 1	F1-U-S21	F1	Warm-line	Uninfected	P-S3b	20	27/24	20	0	8	8	0
Experiment 1	F1-U-S22	F1	Warm-line	Uninfected	P-U-S14b	20	27/24	20	3	5	8	0.375
Experiment 1	F1-U-S23	F1	Warm-line	Uninfected	P-U-S12b	20	27/24	20	3	5	8	0.375
Experiment 1	F1-I-S27	F1	Warm-line	RTW123	P-I-S6b	20	27/24	20	5	3	8	0.625
Experiment 1	F1-I-S28	F1	Warm-line	RTW123	P-I-S6b	20	27/24	20	2	6	8	0.25
Experiment 1	F1-I-S29	F1	Warm-line	RTW123	P-I-S6b	20	27/24	20	5	3	8	0.625
Experiment 1	F1-I-S30	F1	Warm-line	RTW123	P-I-S6b	20	27/24	20	6	2	8	0.75
Experiment 1	F1-I-S31	F1	Warm-line	RTW123	P-I-S3b	20	27/24	20	5	3	8	0.625
Experiment 1	F1-I-S32	F1	Warm-line	RTW123	P-I-S1b	20	27/24	20	5	3	8	0.625
Experiment 1	F1-I-S33	F1	Warm-line	RTW123	P-I-S11b	20	27/24	20	6	3	9	0.666667
Experiment 1	F1-I-S34	F1	Warm-line	RTW123	P-I-S11b	20	27/24	20	4	3	7	0.571429
Experiment 1	F1-I-S35	F1	Warm-line	RTW123	P-I-S4b	20	27/24	20	4	4	8	0.5
Experiment 1	F1-I-S36	F1	Warm-line	RTW123	P-I-S4b	20	27/24	20	4	4	8	0.5
Experiment 1	F1-I-S37	F1	Warm-line	RTW123	P-I-S8b	20	27/24	20	3	4	7	0.428571
Experiment 1	F1-I-S38	F1	Warm-line	RW123	P-I-S15b	20	27/24	20	4	4	8	0.5
Experiment 2	P-U-S1	P	Cool-line	Uninfected	N/A	20	20	20	6	2	8	0.75
Experiment 2	P-U-S2	P	Cool-line	Uninfected	N/A	20	20	20	5	3	8	0.625
Experiment 2	P-U-S3	P	Cool-line	Uninfected	N/A	20	20	20	4	4	8	0.5
Experiment 2	P-U-S4	P	Cool-line	Uninfected	N/A	20	20	20	4	3	7	0.571429
Experiment 2	P-U-S5	P	Cool-line	Uninfected	N/A	20	20	20	2	4	6	0.333333
Experiment 2	P-U-S6	P	Cool-line	Uninfected	N/A	20	20	20	4	3	7	0.571429
Experiment 2	P-U-S7	P	Cool-line	Uninfected	N/A	20	20	20	5	1	6	0.833333
Experiment 2	P-U-S8	P	Cool-line	Uninfected	N/A	20	20	20	2	6	8	0.25
Experiment 2	P-U-S9	P	Cool-line	Uninfected	N/A	20	20	20	6	2	8	0.75
Experiment 2	P-U-S10	P	Cool-line	Uninfected	N/A	20	20	20	6	2	8	0.75
Experiment 2	P-U-S11	P	Cool-line	Uninfected	N/A	20	20	20	4	3	7	0.571429
Experiment 2	P-U-S12	P	Cool-line	Uninfected	N/A	20	20	20	2	6	8	0.25
Experiment 2	P-I-S1	P	Cool-line	RTW123	N/A	20	20	20	4	0	4	1
Experiment 2	P-I-S2	P	Cool-line	RTW123	N/A	20	20	20	7	1	8	0.875
Experiment 2	P-I-S3	P	Cool-line	RTW123	N/A	20	20	20	8	0	8	1
Experiment 2	P-I-S4	P	Cool-line	RTW123	N/A	20	20	20	5	0	5	1
Experiment 2	P-I-S5	P	Cool-line	RTW12	N/A	20	20	20	4	1	5	0.8
Experiment 2	P-I-S6	P	Cool-line	RTW12	N/A	20	20	20	8	0	8	1
Experiment 2	P-I-S7	P	Cool-line	RTW12	N/A	20	20	20	6	0	6	1
Experiment 2	P-I-S8	P	Cool-line	RTW12	N/A	20	20	20	8	0	8	1
Experiment 2	P-I-S9	P	Cool-line	RTW12	N/A	20	20	20	3	2	5	0.6
Experiment 2	P-I-S10	P	Cool-line	RTW1	N/A	20	20	20	8	0	8	1
Experiment 2	P-I-S11	P	Cool-line	RTW1	N/A	20	20	20	6	0	6	1
Experiment 2	P-I-S12	P	Cool-line	RTW1	N/A	20	20	20	8	0	8	1
Experiment 2	P-I-S13	P	Cool-line	RTW1	N/A	20	20	20	6	0	6	1
Experiment 2	P-U-S13	P	Warm-line	Uninfected	N/A	20	20	28	6	1	7	0.857143
Experiment 2	P-U-S14	P	Warm-line	Uninfected	N/A	20	20	28	3	4	7	0.428571
Experiment 2	P-U-S15	P	Warm-line	Uninfected	N/A	20	20	28	3	1	4	0.75
Experiment 2	P-U-S16	P	Warm-line	Uninfected	N/A	20	20	28	3	3	6	0.5
Experiment 2	P-U-S17	P	Warm-line	Uninfected	N/A	20	20	28	3	2	5	0.6
Experiment 2	P-U-S18	P	Warm-line	Uninfected	N/A	20	20	28	3	1	4	0.75
Experiment 2	P-U-S19	P	Warm-line	Uninfected	N/A	20	20	28	2	4	6	0.333333
Experiment 2	P-U-S20	P	Warm-line	Uninfected	N/A	20	20	28	1	3	4	0.25
Experiment 2	P-U-S21	P	Warm-line	Uninfected	N/A	20	20	28	3	1	4	0.75
Experiment 2	P-U-S22	P	Warm-line	Uninfected	N/A	20	20	28	1	7	8	0.125
Experiment 2	P-I-S14	P	Warm-line	RTW123	N/A	20	20	28	5	0	5	1
Experiment 2	P-I-S15	P	Warm-line	RTW123	N/A	20	20	28	4	0	4	1
Experiment 2	P-I-S16	P	Warm-line	RTW12	N/A	20	20	28	4	4	8	0.5
Experiment 2	P-I-S17	P	Warm-line	RTW12	N/A	20	20	28	8	0	8	1
Experiment 2	P-I-S18	P	Warm-line	RTW1	N/A	20	20	28	4	0	4	1
Experiment 2	P-I-S19	P	Warm-line	RTW1	N/A	20	20	28	6	0	6	1
Experiment 2	P-I-S20	P	Warm-line	RTW1	N/A	20	20	28	4	0	4	1
Experiment 2	P-I-S21	P	Warm-line	RTW1	N/A	20	20	28	5	0	5	1
Experiment 2	P-I-S22	P	Warm-line	RTW1	N/A	20	20	28	6	0	6	1
Experiment 2	P-I-S23	P	Warm-line	RTW1	N/A	20	20	28	2	3	5	0.4
Experiment 2	F1-U-S1	F1	Cool-line	Uninfected	P-U-S9	20	20	20	4	3	7	0.571429
Experiment 2	F1-U-S2	F1	Cool-line	Uninfected	P-U-S6	20	20	20	5	1	6	0.833333
Experiment 2	F1-U-S3	F1	Cool-line	Uninfected	P-U-S5	20	20	20	2	2	4	0.5
Experiment 2	F1-U-S4	F1	Cool-line	Uninfected	P-U-S4	20	20	20	0	3	3	0
Experiment 2	F1-U-S5	F1	Cool-line	Uninfected	P-U-S8	20	20	20	4	3	7	0.571429
Experiment 2	F1-U-S6	F1	Cool-line	Uninfected	P-U-S8	20	20	20	2	5	7	0.285714
Experiment 2	F1-U-S7	F1	Cool-line	Uninfected	P-U-S12	20	20	20	5	3	8	0.625
Experiment 2	F1-U-S8	F1	Cool-line	Uninfected	P-U-S4	20	20	20	3	4	7	0.428571
Experiment 2	F1-U-S9	F1	Cool-line	Uninfected	P-U-S7	20	20	20	4	2	6	0.666667
Experiment 2	F1-U-S10	F1	Cool-line	Uninfected	P-U-S6	20	20	20	2	5	7	0.285714
Experiment 2	F1-U-S11	F1	Cool-line	Uninfected	P-U-S11	20	20	20	2	3	5	0.4
Experiment 2	F1-I-S1	F1	Cool-line	RTW123	P-I-S2	20	20	20	6	0	6	1
Experiment 2	F1-I-S2	F1	Cool-line	RTW123	P-I-S3	20	20	20	5	0	5	1
Experiment 2	F1-I-S3	F1	Cool-line	RTW123	P-I-S1	20	20	20	8	0	8	1
Experiment 2	F1-I-S4	F1	Cool-line	RTW123	P-I-S1	20	20	20	7	0	7	1
Experiment 2	F1-I-S5	F1	Cool-line	RTW123	P-I-S3	20	20	20	6	0	6	1
Experiment 2	F1-I-S6	F1	Cool-line	RTW12	P-I-S7	20	20	20	4	0	4	1
Experiment 2	F1-I-S7	F1	Cool-line	RTW12	P-I-S5	20	20	20	4	0	4	1
Experiment 2	F1-I-S8	F1	Cool-line	RTW12	P-I-S4	20	20	20	6	0	6	1
Experiment 2	F1-I-S9	F1	Cool-line	RTW12	P-I-S8	20	20	20	8	0	8	1
Experiment 2	F1-I-S10	F1	Cool-line	RTW12	P-I-S7	20	20	20	8	0	8	1
Experiment 2	F1-I-S11	F1	Cool-line	RTW12	P-I-S9	20	20	20	5	0	5	1
Experiment 2	F1-I-S12	F1	Cool-line	RTW12	P-I-S5	20	20	20	6	0	6	1
Experiment 2	F1-U-S12	F1	Warm-line	Uninfected	P-U-S14	20	28	20	4	4	8	0.5
Experiment 2	F1-U-S13	F1	Warm-line	Uninfected	P-U-S15	20	28	20	1	5	6	0.166667
Experiment 2	F1-U-S14	F1	Warm-line	Uninfected	P-U-S13	20	28	20	3	4	7	0.428571
Experiment 2	F1-U-S15	F1	Warm-line	Uninfected	P-U-S13	20	28	20	2	4	6	0.333333
Experiment 2	F1-U-S16	F1	Warm-line	Uninfected	P-U-S15	20	28	20	2	1	3	0.666667
Experiment 2	F1-U-S17	F1	Warm-line	Uninfected	P-U-S14	20	28	20	3	3	6	0.5
Experiment 2	F1-U-S18	F1	Warm-line	Uninfected	P-U-S16	20	28	20	3	3	6	0.5
Experiment 2	F1-U-S19	F1	Warm-line	Uninfected	P-U-S17	20	28	20	1	7	8	0.125
Experiment 2	F1-U-S20	F1	Warm-line	Uninfected	P-U-S16	20	28	20	5	1	6	0.833333
Experiment 2	F1-U-S21	F1	Warm-line	Uninfected	P-U-S21	20	28	20	1	4	5	0.2
Experiment 2	F1-U-S22	F1	Warm-line	Uninfected	P-U-S22	20	28	20	5	2	7	0.714286
Experiment 2	F1-U-S23	F1	Warm-line	Uninfected	P-U-S19	20	28	20	4	4	8	0.5
Experiment 2	F1-U-S24	F1	Warm-line	Uninfected	P-U-S20	20	28	20	4	2	6	0.666667
Experiment 2	F1-U-S25	F1	Warm-line	Uninfected	P-U-S17	20	28	20	4	2	6	0.666667
Experiment 2	F1-I-S13	F1	Warm-line	RTW123	P-I-S15	20	28	20	3	3	6	0.5
Experiment 2	F1-I-S14	F1	Warm-line	RTW123	P-I-S14	20	28	20	6	0	6	1
Experiment 2	F1-I-S15	F1	Warm-line	RTW12	P-I-S17	20	28	20	5	3	8	0.625
Experiment 2	F1-I-S16	F1	Warm-line	RTW1	P-I-S18	20	28	20	7	1	8	0.875
Experiment 2	F1-I-S17	F1	Warm-line	RTW1	P-I-S20	20	28	20	2	4	6	0.333333
Experiment 2	F1-I-S18	F1	Warm-line	RTW1	P-I-S20	20	28	20	4	3	7	0.571429
Experiment 2	F1-I-S19	F1	Warm-line	RTW1	P-I-S22	20	28	20	2	2	4	0.5
Experiment 2	F1-I-S20	F1	Warm-line	RTW1	P-I-S18	20	28	20	4	3	7	0.571429
Experiment 2	F1-I-S21	F1	Warm-line	RTW1	P-I-S22	20	28	20	2	2	4	0.5
Experiment 2	F1-I-S22	F1	Warm-line	RTW1	P-I-S23	20	28	20	2	1	3	0.666667
Experiment 2	F2-U-S1	F2	Cool-line	Uninfected	F1-U-S7	20	20	20	5	1	6	0.833333
Experiment 2	F2-U-S2	F2	Cool-line	Uninfected	F1-U-S10	20	20	20	7	0	7	1
Experiment 2	F2-U-S3	F2	Cool-line	Uninfected	F1-U-S5	20	20	20	4	3	7	0.571429
Experiment 2	F2-U-S4	F2	Cool-line	Uninfected	F1-U-S8	20	20	20	3	3	6	0.5
Experiment 2	F2-U-S5	F2	Cool-line	Uninfected	F1-U-S1	20	20	20	2	6	8	0.25
Experiment 2	F2-U-S6	F2	Cool-line	Uninfected	F1-U-S11	20	20	20	1	3	4	0.25
Experiment 2	F2-U-S7	F2	Cool-line	Uninfected	F1-U-S3	20	20	20	4	4	8	0.5
Experiment 2	F2-U-S8	F2	Cool-line	Uninfected	F1-U-S2	20	20	20	2	2	4	0.5
Experiment 2	F2-U-S9	F2	Cool-line	Uninfected	F1-U-S9	20	20	20	4	4	8	0.5
Experiment 2	F2-U-S10	F2	Cool-line	Uninfected	F1-U-S5	20	20	20	2	4	6	0.333333
Experiment 2	F2-U-S11	F2	Cool-line	Uninfected	F1-U-S7	20	20	20	1	3	4	0.25
Experiment 2	F2-U-S12	F2	Cool-line	Uninfected	F1-U-S6	20	20	20	5	1	6	0.833333
Experiment 2	F2-U-S13	F2	Cool-line	Uninfected	F1-U-S7	20	20	20	8	0	8	1
Experiment 2	F2-U-S14	F2	Cool-line	Uninfected	F1-U-S5	20	20	20	5	2	7	0.714286
Experiment 2	F2-U-S15	F2	Cool-line	Uninfected	F1-U-S8	20	20	20	4	4	8	0.5
Experiment 2	F2-U-S16	F2	Cool-line	Uninfected	F1-U-S2	20	20	20	5	3	8	0.625
Experiment 2	F2-U-S17	F2	Cool-line	Uninfected	F1-U-S11	20	20	20	3	5	8	0.375
Experiment 2	F2-U-S18	F2	Cool-line	Uninfected	F1-U-S3	20	20	20	4	4	8	0.5
Experiment 2	F2-I-S1	F2	Cool-line	RTW123	F1-I-S4	20	20	20	8	0	8	1
Experiment 2	F2-I-S2	F2	Cool-line	RTW123	F1-I-S2	20	20	20	8	0	8	1
Experiment 2	F2-I-S3	F2	Cool-line	RTW123	F1-I-S5	20	20	20	7	0	7	1
Experiment 2	F2-I-S4	F2	Cool-line	RTW123	F1-I-S1	20	20	20	8	0	8	1
Experiment 2	F2-I-S5	F2	Cool-line	RTW123	F1-I-S4	20	20	20	8	0	8	1
Experiment 2	F2-I-S6	F2	Cool-line	RTW123	F1-I-S3	20	20	20	6	1	7	0.857143
Experiment 2	F2-I-S7	F2	Cool-line	RTW123	F1-I-S2	20	20	20	6	0	6	1
Experiment 2	F2-I-S8	F2	Cool-line	RTW12	F1-I-S11	20	20	20	7	1	8	0.875
Experiment 2	F2-I-S9	F2	Cool-line	RTW12	F1-I-S12	20	20	20	8	0	8	1
Experiment 2	F2-I-S10	F2	Cool-line	RTW12	F1-I-S10	20	20	20	5	0	5	1
Experiment 2	F2-I-S11	F2	Cool-line	RTW12	F1-I-S3	20	20	20	8	0	8	1
Experiment 2	F2-I-S12	F2	Cool-line	RTW12	F1-I-S6	20	20	20	8	0	8	1
Experiment 2	F2-I-S13	F2	Cool-line	RTW12	F1-I-S9	20	20	20	8	0	8	1
Experiment 2	F2-I-S14	F2	Cool-line	RTW12	F1-I-S8	20	20	20	6	0	6	1
Experiment 2	F2-I-S15	F2	Cool-line	RTW12	F1-I-S7	20	20	20	7	0	7	1
Experiment 2	F2-I-S16	F2	Cool-line	RTW12	F1-I-S11	20	20	20	7	0	7	1
Experiment 2	F2-I-S17	F2	Cool-line	RTW12	F1-I-S12	20	20	20	5	0	5	1
Experiment 2	F2-I-S18	F2	Cool-line	RTW12	F1-I-S6	20	20	20	8	0	8	1
Experiment 2	F2-I-S19	F2	Cool-line	RTW12	F1-I-S9	20	20	20	7	1	8	0.875
Experiment 2	F2-U-S19	F2	Warm-line	Uninfected	F1-U-S25	28	20	20	2	4	6	0.333333
Experiment 2	F2-U-S20	F2	Warm-line	Uninfected	F1-U-S22	28	20	20	5	3	8	0.625
Experiment 2	F2-U-S21	F2	Warm-line	Uninfected	F1-U-S23	28	20	20	4	2	6	0.666667
Experiment 2	F2-U-S22	F2	Warm-line	Uninfected	F1-U-S24	28	20	20	1	5	6	0.166667
Experiment 2	F2-U-S23	F2	Warm-line	Uninfected	F1-U-S18	28	20	20	3	4	7	0.428571
Experiment 2	F2-U-S24	F2	Warm-line	Uninfected	F1-U-S19	28	20	20	5	3	8	0.625
Experiment 2	F2-U-S25	F2	Warm-line	Uninfected	F1-U-S20	28	20	20	3	2	5	0.6
Experiment 2	F2-U-S26	F2	Warm-line	Uninfected	F1-U-S15	28	20	20	4	3	7	0.571429
Experiment 2	F2-U-S27	F2	Warm-line	Uninfected	F1-U-S16	28	20	20	5	2	7	0.714286
Experiment 2	F2-U-S28	F2	Warm-line	Uninfected	F1-U-S21	28	20	20	4	3	7	0.571429
Experiment 2	F2-U-S29	F2	Warm-line	Uninfected	F1-U-S17	28	20	20	5	2	7	0.714286
Experiment 2	F2-U-S30	F2	Warm-line	Uninfected	F1-U-S13	28	20	20	5	3	8	0.625
Experiment 2	F2-U-S31	F2	Warm-line	Uninfected	F1-U-S14	28	20	20	4	1	5	0.8
Experiment 2	F2-U-S32	F2	Warm-line	Uninfected	F1-U-S25	28	20	20	4	4	8	0.5
Experiment 2	F2-U-S33	F2	Warm-line	Uninfected	F1-U-S23	28	20	20	2	5	7	0.285714
Experiment 2	F2-U-S34	F2	Warm-line	Uninfected	F1-U-S22	28	20	20	3	3	6	0.5
Experiment 2	F2-U-S35	F2	Warm-line	Uninfected	F1-U-S18	28	20	20	4	3	7	0.571429
Experiment 2	F2-U-S36	F2	Warm-line	Uninfected	F1-U-S24	28	20	20	6	2	8	0.75
Experiment 2	F2-U-S37	F2	Warm-line	Uninfected	F1-U-S16	28	20	20	5	3	8	0.625
Experiment 2	F2-U-S38	F2	Warm-line	Uninfected	F1-U-S17	28	20	20	4	2	6	0.666667
Experiment 2	F2-U-S39	F2	Warm-line	Uninfected	F1-U-S20	28	20	20	4	3	7	0.571429
Experiment 2	F2-I-S20	F2	Warm-line	RW123	F1-I-S14	28	20	20	6	0	6	1
Experiment 2	F2-I-S21	F2	Warm-line	RW123	F1-I-S22	28	20	20	4	0	4	1
Experiment 2	F2-I-S22	F2	Warm-line	RW123	F1-I-S14	28	20	20	6	0	6	1
Experiment 2	F2-I-S23	F2	Warm-line	RW123	F1-I-S13	28	20	20	5	0	5	1
Experiment 2	F2-I-S24	F2	Warm-line	RW123	F1-I-S14	28	20	20	6	0	6	1
Experiment 2	F2-I-S25	F2	Warm-line	RW23	F1-I-S15	28	20	20	4	3	7	0.571429
Experiment 2	F2-I-S26	F2	Warm-line	RW12	F1-I-S15	28	20	20	4	0	4	1
Experiment 2	F2-I-S27	F2	Warm-line	RW12	F1-I-S15	28	20	20	5	1	6	0.833333
Experiment 2	F2-I-S28	F2	Warm-line	RW12	F1-I-S15	28	20	20	6	1	7	0.857143
Experiment 2	F2-I-S29	F2	Warm-line	RW1	F1-I-S19	28	20	20	4	1	5	0.8
Experiment 2	F2-I-S30	F2	Warm-line	RW1	F1-I-S20	28	20	20	5	3	8	0.625
Experiment 2	F2-I-S31	F2	Warm-line	RW1	F1-I-S16	28	20	20	4	0	4	1
Experiment 2	F2-I-S32	F2	Warm-line	RW1	F1-I-S16	28	20	20	8	0	8	1
Experiment 2	F2-I-S33	F2	Warm-line	RW1	F1-I-S20	28	20	20	3	4	7	0.428571
Experiment 2	F2-I-S34	F2	Warm-line	RW1	F1-I-S18	28	20	20	1	6	7	0.142857
Experiment 2	F2-I-S35	F2	Warm-line	RW1	F1-I-S16	28	20	20	7	1	8	0.875
Experiment 2	F2-I-S36	F2	Warm-line	RW1	F1-I-S19	28	20	20	8	0	8	1
Experiment 2	F2-I-S37	F2	Warm-line	R	F1-I-S21	28	20	20	3	5	8	0.375
Experiment 2	F2-I-S38	F2	Warm-line	R	F1-I-S18	28	20	20	2	6	8	0.25
Experiment 2	F2-I-S39	F2	Warm-line	R	F1-I-S17	28	20	20	6	2	8	0.75
Experiment 2	F2-I-S40	F2	Warm-line	R	F1-I-S21	28	20	20	2	4	6	0.333333
Experiment 2	F2-I-S41	F2	Warm-line	R	F1-I-S17	28	20	20	4	4	8	0.5

## Sheet: Transmission rate
Experiment	Sample Name	Generation	Line	Infection	Rearing temperature (C°)	Offspring temperature (C°)	Total offspring	R infected offspring	T infected offpring	W1 infected offspring	W2 infected offspring	W3 infected offspring	R transmission rate	T transmission rate	W1 transmission rate	W2 transmission rate	W3 transmission rate
Experiment 1	F1-I-S12	F1	Cool-line	RTW123	20C	20C	4	4	4	4	4	1	1	1	1	1	0.25
Experiment 1	F1-I-S13	F1	Cool-line	RTW123	20C	20C	8	8	8	8	8	8	1	1	1	1	1
Experiment 1	F1-I-S14	F1	Cool-line	RTW123	20C	20C	4	4	4	4	4	0	1	1	1	1	0
Experiment 1	F1-I-S16	F1	Cool-line	RTW123	20C	20C	4	4	3	4	4	4	1	0.75	1	1	1
Experiment 1	F1-I-S17	F1	Cool-line	RTW123	20C	20C	8	8	7	8	8	8	1	0.875	1	1	1
Experiment 1	F1-I-S18	F1	Cool-line	RTW123	20C	20C	4	4	4	4	4	4	1	1	1	1	1
Experiment 1	F1-I-S19	F1	Cool-line	RTW123	20C	20C	4	4	4	4	4	4	1	1	1	1	1
Experiment 1	F1-I-S20	F1	Cool-line	RTW123	20C	20C	4	4	4	4	4	4	1	1	1	1	1
Experiment 1	F1-I-S21	F1	Cool-line	RTW123	20C	20C	4	4	4	4	4	4	1	1	1	1	1
Experiment 1	F1-I-S22	F1	Cool-line	RTW123	20C	20C	8	8	8	8	8	8	1	1	1	1	1
Experiment 1	F1-I-S24	F1	Cool-line	RTW123	20C	20C	4	4	4	4	4	4	1	1	1	1	1
Experiment 1	F1-I-S25	F1	Cool-line	RTW123	20C	20C	4	4	4	4	4	4	1	1	1	1	1
Experiment 1	F1-I-S26	F1	Cool-line	RTW123	20C	20C	4	4	4	4	4	4	1	1	1	1	1
Experiment 1	F1-I-S27	F1	Warm-line	RTW123	27C/24C	20C	4	4	0	4	4	4	1	0	1	1	1
Experiment 1	F1-I-S28	F1	Warm-line	RTW123	27C/24C	20C	4	4	0	4	4	4	1	0	1	1	1
Experiment 1	F1-I-S29	F1	Warm-line	RTW123	27C/24C	20C	4	4	0	4	3	4	1	0	1	0.75	1
Experiment 1	F1-I-S30	F1	Warm-line	RTW123	27C/24C	20C	4	4	0	4	3	4	1	0	1	0.75	1
Experiment 1	F1-I-S31	F1	Warm-line	RTW123	27C/24C	20C	4	4	0	4	2	2	1	0	1	0.5	0.5
Experiment 1	F1-I-S32	F1	Warm-line	RTW123	27C/24C	20C	4	4	0	4	4	4	1	0	1	1	1
Experiment 1	F1-I-S34	F1	Warm-line	RTW123	27C/24C	20C	4	4	0	4	4	4	1	0	1	1	1
Experiment 1	F1-I-S35	F1	Warm-line	RTW123	27C/24C	20C	4	4	0	4	4	3	1	0	1	1	0.75
Experiment 1	F1-I-S36	F1	Warm-line	RTW123	27C/24C	20C	8	8	0	2	6	8	1	0	0.25	0.75	1
Experiment 1	F1-I-S37	F1	Warm-line	RTW123	27C/24C	20C	8	8	0	2	7	2	1	0	0.25	0.875	0.25
Experiment 1	F1-I-S38	F1	Warm-line	RW123	27C/24C	20C	8	8	N/A	8	7	8	1	N/A	1	0.875	1
Experiment 2	P-I-S1	P	Cool-line	RTW123	20	20	2	2	2	2	2	2	1	1	1	1	1
Experiment 2	P-I-S2	P	Cool-line	RTW123	20	20	1	1	1	1	1	1	1	1	1	1	1
Experiment 2	P-I-S3	P	Cool-line	RTW123	20	20	2	2	2	2	2	2	1	1	1	1	1
Experiment 2	P-I-S4	P	Cool-line	RTW123	20	20	1	1	1	1	1	N/A	1	1	1	1	N/A
Experiment 2	P-I-S7	P	Cool-line	RTW12	20	20	2	2	2	2	2	N/A	1	1	1	1	N/A
Experiment 2	P-I-S8	P	Cool-line	RTW12	20	20	1	1	1	1	1	N/A	1	1	1	1	N/A
Experiment 2	P-I-S9	P	Cool-line	RTW12	20	20	1	1	1	1	1	N/A	1	1	1	1	N/A
Experiment 2	P-I-S5	P	Cool-line	RTW12	20	20	2	2	2	2	2	N/A	1	1	1	1	N/A
Experiment 2	P-I-S14	P	Warm-line	RTW123	20	28	1	1	1	1	1	1	1	1	1	1	1
Experiment 2	P-I-S15	P	Warm-line	RTW123	20	28	1	1	1	1	1	1	1	1	1	1	1
Experiment 2	P-I-S17	P	Warm-line	RTW12	20	28	1	1	1	1	1	N/A	1	1	1	1	N/A
Experiment 2	P-I-S18	P	Warm-line	RTW1	20	28	2	2	2	2	N/A	N/A	1	1	1	N/A	N/A
Experiment 2	P-I-S20	P	Warm-line	RTW1	20	28	2	2	2	2	N/A	N/A	1	1	1	N/A	N/A
Experiment 2	P-I-S22	P	Warm-line	RTW1	20	28	2	2	2	2	N/A	N/A	1	1	1	N/A	N/A
Experiment 2	P-I-S23	P	Warm-line	RTW1	20	28	1	1	1	1	N/A	N/A	1	1	1	N/A	N/A
Experiment 2	F1-I-S2	F1	Cool-line	RTW123	20	20	2	2	2	2	2	2	1	1	1	1	1
Experiment 2	F1-I-S3	F1	Cool-line	RTW123	20	20	2	2	2	2	2	1	1	1	1	1	0.5
Experiment 2	F1-I-S4	F1	Cool-line	RTW123	20	20	2	2	2	2	2	2	1	1	1	1	1
Experiment 2	F1-I-S1	F1	Cool-line	RTW123	20	20	1	1	1	1	1	1	1	1	1	1	1
Experiment 2	F1-I-S5	F1	Cool-line	RTW123	20	20	1	1	1	1	1	1	1	1	1	1	1
Experiment 2	F1-I-S9	F1	Cool-line	RTW12	20	20	2	2	2	2	2	N/A	1	1	1	1	N/A
Experiment 2	F1-I-S6	F1	Cool-line	RTW12	20	20	1	1	1	1	1	N/A	1	1	1	1	N/A
Experiment 2	F1-I-S7	F1	Cool-line	RTW12	20	20	1	1	1	1	1	N/A	1	1	1	1	N/A
Experiment 2	F1-I-S8	F1	Cool-line	RTW12	20	20	1	1	1	1	1	N/A	1	1	1	1	N/A
Experiment 2	F1-I-S11	F1	Cool-line	RTW12	20	20	2	2	2	2	2	N/A	1	1	1	1	N/A
Experiment 2	F1-I-S12	F1	Cool-line	RTW12	20	20	2	2	2	2	2	N/A	1	1	1	1	N/A
Experiment 2	F1-I-S13	F1	Warm-line	RTW123	28	20	1	1	0	1	1	1	1	0	1	1	1
Experiment 2	F1-I-S14	F1	Warm-line	RTW123	28	20	3	3	0	3	3	3	1	0	1	1	1
Experiment 2	F1-I-S15	F1	Warm-line	RTW12	28	20	4	4	0	4	4	N/A	1	0	1	1	N/A
Experiment 2	F1-I-S16	F1	Warm-line	RTW1	28	20	3	3	0	2	N/A	N/A	1	0	0.666667	N/A	N/A
Experiment 2	F1-I-S17	F1	Warm-line	RTW1	28	20	2	2	0	0	N/A	N/A	1	0	0	N/A	N/A
Experiment 2	F1-I-S18	F1	Warm-line	RTW1	28	20	2	2	0	1	N/A	N/A	1	0	0.5	N/A	N/A
Experiment 2	F1-I-S19	F1	Warm-line	RTW1	28	20	2	2	0	2	N/A	N/A	1	0	1	N/A	N/A
Experiment 2	F1-I-S20	F1	Warm-line	RTW1	28	20	2	2	0	2	N/A	N/A	1	0	1	N/A	N/A
Experiment 2	F1-I-S21	F1	Warm-line	RTW1	28	20	2	2	0	0	N/A	N/A	1	0	0	N/A	N/A
Experiment 2	F1-I-S22	F1	Warm-line	RTW1	28	20	1	1	0	1	N/A	N/A	1	0	1	N/A	N/A
Experiment 2	F2-I-S5	F2	Cool-line	RTW123	20	20	4	4	4	4	4	4	1	1	1	1	1
Experiment 2	F2-I-S6	F2	Cool-line	RTW123	20	20	4	4	4	4	4	4	1	1	1	1	1
Experiment 2	F2-I-S7	F2	Cool-line	RTW123	20	20	4	4	4	4	4	4	1	1	1	1	1
Experiment 2	F2-I-S16	F2	Cool-line	RTW12	20	20	4	4	4	4	4	N/A	1	1	1	1	N/A
Experiment 2	F2-I-S17	F2	Cool-line	RTW12	20	20	4	4	4	4	4	N/A	1	1	1	1	N/A
Experiment 2	F2-I-S18	F2	Cool-line	RTW12	20	20	4	4	4	4	4	N/A	1	1	1	1	N/A
Experiment 2	F2-I-S14	F2	Warm-line	RW123	20	20	4	4	N/A	4	4	4	1	N/A	1	1	1
Experiment 2	F2-I-S34	F2	Warm-line	RW1	20	20	4	4	N/A	2	N/A	N/A	1	N/A	0.5	N/A	N/A
Experiment 2	F2-I-S35	F2	Warm-line	RW1	20	20	4	4	N/A	4	N/A	N/A	1	N/A	1	N/A	N/A
Experiment 2	F2-I-S36	F2	Warm-line	RW1	20	20	4	4	N/A	4	N/A	N/A	1	N/A	1	N/A	N/A
Experiment 2	F2-I-S32	F2	Warm-line	RW1	20	20	4	4	N/A	4	N/A	N/A	1	N/A	1	N/A	N/A
Experiment 2	F2-I-S37	F2	Warm-line	R	20	20	4	4	N/A	N/A	N/A	N/A	1	N/A		N/A	N/A

## Sheet: Digital PCR
								M.fradeorum_18S_1.2ng						M. fradeorum_18S_12ng (10*Conc. [cp/μL])	Rickettsiella_recA_12ng						Rickettsiella_recA titer	Tisiphia_rpoB_12ng						Tisiphia_rpoB titer	Wolbachia1_wsp1_12ng						Wolbachia1_wsp1 titer	Wolbachia2_wsp2_12ng						Wolbachia2_wsp2 titer	Wolbachia3_wsp3_12ng						Wolbachia3_wsp3 titer
									Partitions			λ	CI (95%)			Partitions			λ	CI (95%)			Partitions			λ	CI (95%)			Partitions			λ	CI (95%)			Partitions			λ	CI (95%)			Partitions			λ	CI (95%)
Experiment	Sample Name	Generation	Line	Infection	Mother's temperature (C°)	Rearing temperature (C°)	Offspring temperature (C°)	Conc. [cp/μL]	Valid	Positive	Negative				Conc. [cp/μL]	Valid	Positive	Negative				Conc. [cp/μL]	Valid	Positive	Negative				Conc. [cp/μL]	Valid	Positive	Negative				Conc. [cp/μL]	Valid	Positive	Negative				Conc. [cp/μL]	Valid	Positive	Negative
Experiment 2	P-I-S6	P	Cool-line	RTW12	20	20	20	444.3	25326	6936	18390	0.320024	0.024	4443	43.67	24739	775	23964	0.0318282	0.07	0.00982894	78.88	24739	1382	23357	0.0574842	0.053	0.0177538	109.5	24736	1898	22838	0.0798339	0.045	0.0246455	17.92	24739	321	24418	0.0130604	0.109	0.00403331	0	24739	0	24739	—	—	—
Experiment 2	P-I-S7	P	Cool-line	RTW12	20	20	20	584.6	15503	5282	10221	0.416589	0.027	5846	127.88	25241	5331	19910	0.237248	0.027	0.0218748	135	25244	5593	19651	0.25046	0.026	0.0230927	250.36	25264	9386	15878	0.464446	0.02	0.0428259	110	25362	4681	20681	0.204037	0.029	0.0188163	0.053	25420	1	25419	3.93399e-05	1.475	—
Experiment 2	P-I-S8	P	Cool-line	RTW12	20	20	20	867.6	25227	11968	13259	0.643238	0.018	8676	114.8	23741	1868	21873	0.0819505	0.045	0.0132319	106.2	23741	1733	22008	0.0757975	0.047	0.0122407	317.6	23696	4805	18891	0.226621	0.028	0.0366067	40.26	22700	643	22057	0.0287349	0.077	0.00464039	0	23741	0	23741	—	—	—
Experiment 2	P-I-S9	P	Cool-line	RTW12	20	20	20	1166.2	20057	11521	8536	0.854286	0.019	11662	137.9	25453	2514	22939	0.103995	0.039	0.0118247	232.6	25414	4088	21326	0.175373	0.031	0.0199451	277.7	25391	4797	20594	0.209395	0.028	0.0238124	163.7	25456	2956	22500	0.123436	0.036	0.014037	0	25462	0	25462	—	—	—
Experiment 2	P-I-S5	P	Cool-line	RTW12	20	20	20	446.3	25240	6848	18392	0.316514	0.024	4463	37.02	25465	692	24773	0.0275506	0.075	0.00829487	88.48	25456	1622	23834	0.0658383	0.049	0.0198252	141.9	25459	2551	22908	0.105583	0.039	0.0317948	54.34	25460	1009	24451	0.0404375	0.062	0.0121757	0	25465	0	25465	—	—	—
Experiment 2	P-I-S10	P	Cool-line	RTW1	20	20	20	587.7	25184	8824	16360	0.43137	0.021	5877	26.42	24963	494	24469	0.0199877	0.088	0.00449549	100.4	24944	1824	23120	0.0759353	0.046	0.0170835	189.1	24937	3324	21613	0.143058	0.034	0.0321763	0.159	24963	3	24960	0.000120185	1.064	—	0	24963	0	24963	—	—	—
Experiment 2	P-I-S11	P	Cool-line	RTW1	20	20	20	497.4	25271	7771	17500	0.367457	0.022	4974	63.2	25419	1175	24244	0.0473278	0.057	0.0127061	125.9	25416	2287	23129	0.0942917	0.041	0.0253116	263.5	25356	4541	20815	0.197342	0.029	0.0529755	0.105	25423	2	25421	7.8672e-05	1.19	—	0	25423	0	25423	—	—	—
Experiment 2	P-I-S12	P	Cool-line	RTW1	20	20	20	377	25302	6255	19047	0.283974	0.025	3770	33.87	25416	629	24787	0.0250596	0.078	0.00898408	99.78	25408	1808	23600	0.0738174	0.046	0.0264668	128.1	25402	2297	23105	0.0947789	0.041	0.0339788	0	25416	0	25416	—	—	—	0	25416	0	25416	—	—	—
Experiment 2	P-I-S13	P	Cool-line	RTW1	20	20	20	471.9	25256	7213	18043	0.336306	0.023	4719	68.67	25389	1275	24114	0.0515234	0.055	0.0145518	162.1	25377	2906	22471	0.121618	0.036	0.0343505	135.4	25380	2452	22928	0.101603	0.04	0.0286925	0.157	25389	3	25386	0.000118168	1.064	—	0	25389	0	25389	—	—	—
Experiment 2	P-I-S14	P	Warm-line	RTW123	20	20	28	690.2	25356	9932	15424	0.497091	0.02	6902	21.47	25445	395	25050	0.0156454	0.099	0.00311069	55.37	25439	1006	24433	0.0403488	0.062	0.00802231	176.3	25442	3068	22374	0.128502	0.035	0.0255433	72.1	25437	1302	24135	0.0525417	0.054	0.0104462	126.9	25437	2247	23190	0.0924837	0.041	0.018386
Experiment 2	P-I-S15	P	Warm-line	RTW123	20	20	28	906.4	25427	12279	13148	0.659542	0.018	9064	33.51	25466	621	24845	0.0246877	0.079	0.00369704	92.18	25463	1672	23791	0.0679191	0.048	0.0101699	213.3	25448	3701	21747	0.157161	0.032	0.0235327	79.11	25466	1442	24024	0.0582909	0.052	0.00872793	37.62	25462	696	24766	0.0277154	0.074	0.00415049
Experiment 2	P-I-S16	P	Warm-line	RTW12	20	20	28	492.8	25240	7828	17412	0.37127	0.022	4928	80.98	25433	1479	23954	0.0599122	0.051	0.0164326	129.8	25435	2329	23106	0.0960339	0.041	0.0263393	176.3	25421	3109	22312	0.130451	0.035	0.0357752	61.04	25433	1123	24310	0.0451598	0.058	0.0123864	0	25441	0	25441	—	—	—
Experiment 2	P-I-S17	P	Warm-line	RTW12	20	20	28	762.7	25466	10678	14788	0.543528	0.019	7627	68.3	25382	1268	24114	0.0512477	0.055	0.00895503	99.66	25385	1829	23556	0.0747779	0.046	0.0130667	184.9	25373	3287	22086	0.138742	0.034	0.0242428	99.86	25364	1831	23533	0.0749272	0.046	0.013093	0	25385	0	25384	—	—	—
Experiment 2	P-I-S18	P	Warm-line	RTW1	20	20	28	348.7	25304	5626	19678	0.251461	0.026	3487	44.36	25444	790	24654	0.0315408	0.07	0.0127215	101.8	25446	1777	23669	0.0723924	0.047	0.0291941	126.6	25443	2190	23253	0.0900065	0.042	0.0363063	0	25446	0	25446	—	—	—	0	25446	0	25446	—	—	—
Experiment 2	P-I-S19	P	Warm-line	RTW1	20	20	28	221	25242	3818	21424	0.163997	0.032	2210	37.92	25300	693	24607	0.0277734	0.074	0.0171584	85.34	25318	1534	23784	0.0625025	0.05	0.0386154	153.2	25265	2682	22583	0.112223	0.038	0.0693213	0.054	25322	1	25321	3.94921e-05	1.475	—	0.054	25322	1	25321	3.94921e-05	1.475	—
Experiment 2	P-I-S20	P	Warm-line	RTW1	20	20	28	342.2	25367	5675	19692	0.253237	0.026	3422	34.12	25436	611	24825	0.0243143	0.079	0.00997078	94.17	25436	1651	23785	0.0671104	0.048	0.027519	134.1	25436	2318	23118	0.095554	0.041	0.0391876	0	25436	0	25436	—	—	—	0	25436	0	25436	—	—	—
Experiment 2	P-I-S21	P	Warm-line	RTW1	20	20	28	263.5	25433	4473	20960	0.193432	0.029	2635	62.67	25351	1174	24177	0.0474164	0.057	0.0237837	103	25353	1901	23452	0.0779413	0.045	0.0390892	149.3	25349	2708	22641	0.112977	0.038	0.0566603	0	25375	0	25375	—	—	—	0	25375	0	25375	—	—	—
Experiment 2	P-I-S22	P	Warm-line	RTW1	20	20	28	406.1	25369	6436	18833	0.297917	0.025	4061	22.06	25401	416	24985	0.0165129	0.096	0.00543216	78.41	25403	1448	23955	0.0586902	0.052	0.0193081	135.8	25400	2455	22945	0.101649	0.04	0.03344	0	25403	0	25403	—	—	—	0	25403	0	25403	—	—	—
Experiment 2	P-I-S23	P	Warm-line	RTW1	20	20	28	296	25361	4997	20364	0.219444	0.028	2960	27.32	25430	515	24915	0.0204595	0.086	0.00922973	98.73	25440	1813	23627	0.0739326	0.046	0.0333547	161.4	25419	2893	22526	0.120827	0.036	0.054527	0.052	25440	1	25439	3.93089e-05	1.475	—	0	25440	0	25440	—	—	—
Experiment 2	F1-I-S3	F1	Cool-line	RTW123	20	20	20	1547.5	25454	17234	8220	1.1303	0.026	15475	58.12	25460	1070	24390	0.0429354	0.06	0.00375574	148.6	25456	2646	22810	0.109752	0.038	0.00960258	217.2	25434	3770	21664	0.160435	0.032	0.0140355	58.02	25456	1068	24388	0.0428603	0.06	0.00374927	141.2	25459	2522	22937	0.104318	0.039	0.00912439
Experiment 2	F1-I-S4	F1	Cool-line	RTW123	20	20	20	303.8	25386	4920	20466	0.215433	0.028	3038	28.99	25444	543	24901	0.021572	0.084	0.00954246	63.72	25436	1178	24258	0.047419	0.057	0.0209743	120.7	25436	2185	23251	0.0898174	0.042	0.0397301	36.19	25444	767	24768	0.0269275	0.075	0.0119124	60.14	25430	1113	24317	0.0447539	0.059	0.0197959
Experiment 2	F1-I-S1	F1	Cool-line	RTW123	20	20	20	341.7	25200	5599	19601	0.251263	0.026	3417	42.32	25432	783	24649	0.0312719	0.07	0.0123851	105.8	25424	1912	23512	0.0781827	0.045	0.0309628	291.1	25321	4900	20421	0.21507	0.028	0.0851917	64.52	25432	1184	24248	0.0476741	0.057	0.0188821	156	25431	2769	22662	0.115279	0.037	0.0456541
Experiment 2	F1-I-S2	F1	Cool-line	RTW123	20	20	20	989.5	25441	13367	12074	0.745308	0.017	9895	56.88	25374	1035	24339	0.041645	0.061	0.00574836	133.5	25379	2364	23015	0.0977759	0.04	0.0134917	141.6	25358	2497	22861	0.103662	0.039	0.0143103	41.69	25379	763	24616	0.0305254	0.071	0.00421324	76.02	25379	1374	24005	0.0556599	0.053	0.00768267
Experiment 2	F1-I-S5	F1	Cool-line	RTW123	20	20	20	628.6	24968	9301	15667	0.466038	0.021	6286	30.7	25422	551	24871	0.0219125	0.083	0.00488387	124.7	25401	2163	23238	0.0889997	0.042	0.0198377	192	25409	3253	22156	0.136995	0.034	0.0305441	31.66	25422	568	24854	0.0225962	0.082	0.00503659	72.22	25422	1277	24145	0.0515376	0.055	0.011489
Experiment 2	F1-I-S6	F1	Cool-line	RTW12	20	20	20	460.2	25181	7250	17931	0.339559	0.023	4602	81.36	25447	1461	23986	0.0591275	0.051	0.0176793	90.17	25447	1614	23833	0.0655267	0.049	0.0195937	127.1	25435	2244	23191	0.0923619	0.041	0.0276184	52.98	25445	961	24484	0.0384994	0.063	0.0115124	0	25447	0	25447	—	—	—
Experiment 2	F1-I-S10	F1	Cool-line	RTW12	20	20	20	374.3	25363	6128	19235	0.27656	0.025	3743	57.23	25363	1064	24299	0.0428562	0.06	0.0152899	89.39	25361	1642	23719	0.0669361	0.048	0.0238819	150.2	25358	2698	22660	0.112493	0.038	0.0401282	49.23	25363	918	24445	0.0368657	0.065	0.0131526	0	25367	0	25367	—	—	—
Experiment 2	F1-I-S9	F1	Cool-line	RTW12	20	20	20	548.4	25135	8171	16964	0.393168	0.022	5484	80.77	25206	1479	23727	0.0604684	0.051	0.0147283	66.86	24865	1214	23651	0.0500558	0.056	0.0121918	232.9	25164	4027	21137	0.174389	0.031	0.042469	49.67	25204	920	24284	0.037185	0.065	0.00905726	0	25209	0	25209	—	—	—
Experiment 2	F1-I-S11	F1	Cool-line	RTW12	20	20	20	1642.1	25412	17780	7632	1.20287	0.016	16421	68.4	25347	1274	24073	0.0515695	0.055	0.0041654	116.5	25348	2132	23216	0.0878581	0.042	0.00709457	158.8	25325	2857	22468	0.1197	0.037	0.00967054	65.66	25344	1224	24120	0.0495006	0.056	0.00399854	0.105	25351	2	25349	7.88955e-05	1.19	—
Experiment 2	F1-I-S12	F1	Cool-line	RTW12	20	20	20	407.2	25355	6452	18903	0.293655	0.024	4072	45.83	25450	816	24634	0.0325881	0.069	0.0112549	94.43	25454	1653	23801	0.0671453	0.048	0.0231901	154.1	25451	2642	22809	0.1096	0.038	0.0378438	51.38	25450	913	24537	0.0365336	0.065	0.0126179	0.055	25454	1	25453	3.92873e-05	1.475	—
Experiment 2	F1-I-S7	F1	Cool-line	RTW12	20	20	20	395.3	25325	6438	18887	0.293318	0.025	3953	70.45	25272	1271	24001	0.0516016	0.055	0.0178219	114.7	25276	2036	23240	0.0839804	0.043	0.0290159	188.2	25250	3251	21999	0.137829	0.034	0.0476094	76.84	25272	1383	23889	0.056279	0.053	0.0194384	0	25276	0	25276	—	—	—
Experiment 2	F1-I-S8	F1	Cool-line	RTW12	20	20	20	235.2	25347	4018	21329	0.172593	0.031	2352	105.3	25395	1945	23450	0.0796818	0.044	0.0447704	119.3	25392	2191	23201	0.0902388	0.042	0.0507228	248.2	25337	4338	20999	0.187791	0.03	0.105527	65.89	25398	1235	24163	0.0498479	0.056	0.0280145	0	25398	0	25398	—	—	—
Experiment 2	F1-I-S14	F1	Warm-line	RTW123	20	28	20	268.6	25168	4408	20760	0.192545	0.03	2686	23.33	25349	439	24910	0.01747	0.094	0.00868578	117.3	25332	2130	23202	0.0878299	0.042	0.0436709	418.5	25253	6793	18460	0.313339	0.024	0.155808	63.97	25021	1170	23851	0.0478893	0.057	0.0238161	243.7	25276	4215	21061	0.182432	0.03	0.0907297
Experiment 2	F1-I-S13	F1	Warm-line	RTW123	20	28	20	450	25288	7061	18227	0.327426	0.023	4500	8.556	15460	160	25300	-0.492548	0.155	0.00190133	45.59	25458	841	24617	0.0335928	0.068	0.0101311	240.5	25419	4128	21291	0.177212	0.031	0.0534444	25.72	25460	478	24982	0.018953	0.09	0.00571556	59.5	25460	1092	24368	0.0438378	0.059	0.0132222
Experiment 2	F1-I-S15	F1	Warm-line	RTW12	20	28	20	897.1	25431	12103	13328	0.646102	0.018	8971	25.37	25437	466	24971	0.0184897	0.091	0.002828	105	25437	1874	23563	0.0765271	0.045	0.0117044	435.5	25290	6878	18412	0.317406	0.022	0.0485453	74.54	25437	1345	24092	0.054325	0.053	0.008309	0	25437	0	25437	—	—	—
Experiment 2	F1-I-S16	F1	Warm-line	RTW1	20	28	20	499.5	25232	7797	17435	0.369633	0.022	4995	17.36	25458	313	25145	0.012371	0.111	0.00347548	67.58	25458	1197	24261	0.0481599	0.057	0.0135295	376.6	25284	5951	19333	0.268358	0.025	0.0753954	0	25458	0	25458	—	—	—	0	25458	0	25458	—	—	—
Experiment 2	F1-I-S20	F1	Warm-line	RTW1	20	28	20	524.8	25078	8083	16995	0.389072	0.022	5248	21.17	25408	381	25027	0.0151088	0.1	0.00403392	105.3	25405	1839	23566	0.075141	0.046	0.0200648	451.4	25299	6968	18331	0.322171	0.024	0.0860137	0	25408	0	25408	—	—	—	0	25408	0	25408	—	—	—
Experiment 2	F1-I-S18	F1	Warm-line	RTW1	20	28	20	376.9	25271	6135	19136	0.278086	0.025	3769	15.83	25448	291	25157	0.011501	0.115	0.00420005	50.5	25448	917	24531	0.0366995	0.065	0.0133988	283.4	25339	4716	20623	0.205938	0.029	0.0751924	0	25448	0	25448	—	—	—	0	25448	0	25448	—	—	—
Experiment 2	F1-I-S17	F1	Warm-line	RTW1	20	28	20	398.4	25368	6577	18791	0.300111	0.024	3984	32.51	25416	604	24812	0.0240515	0.08	0.00816014	130.7	25407	2342	23065	0.0967084	0.041	0.0328062	457.4	25253	7250	18003	0.338407	0.023	0.114809	0	25416	0	25416	—	—	—	0	25416	0	25416	—	—	—
Experiment 2	F1-I-S19	F1	Warm-line	RTW1	20	28	20	262.8	25425	4405	21020	0.190259	0.03	2628	12.93	25336	244	25092	0.00967724	0.125	0.00492009	60.63	25336	1124	24212	0.0453779	0.058	0.0230708	237.5	25275	4116	21159	0.17775	0.031	0.0903729	0	25336	0	25336	—	—	—	0	25336	0	25336	—	—	—
Experiment 2	F1-I-S21	F1	Warm-line	RTW1	20	28	20	400.9	19003	4836	14167	0.293682	0.028	4009	10.82	25477	207	25270	0.00815816	0.136	0.00269893	37.22	25477	705	24772	0.0280621	0.074	0.00928411	290.4	25396	4993	20403	0.21891	0.028	0.072437	0	25477	0	25477	—	—	—	0	25477	0	25477	—	—	—
Experiment 2	F1-I-S22	F1	Warm-line	RTW1	20	28	20	393.3	25267	5176	19091	0.280282	0.025	3933	19.71	25406	373	25033	0.0147904	0.101	0.00501144	103.7	25392	1891	23501	0.0773912	0.045	0.0263666	516.9	25140	8082	17058	0.387841	0.022	0.131426	0	25408	0	25408	—	—	—	0	25408	0	25408	—	—	—
Experiment 2	F2-I-S6	F2	Cool-line	RTW123	20	20	20	1125.5	25462	14154	11308	0.811677	0.017	11255	73.48	25459	1296	24163	0.0522468	0.054	0.00652865	144.3	25446	2481	22965	0.102587	0.039	0.012821	211.2	25435	3547	21888	0.150188	0.033	0.018765	58.28	25449	1033	24416	0.0414378	0.061	0.00517814	48.16	25459	857	24602	0.0342416	0.067	0.00427899
Experiment 2	F2-I-S5	F2	Cool-line	RTW123	20	20	20	587.1	25180	8718	16462	0.424995	0.021	5871	103.6	25408	1896	23512	0.0775532	0.045	0.0176461	194.3	25381	3436	21945	0.145462	0.033	0.0330949	255.5	25359	4414	20945	0.191234	0.03	0.043519	100.1	25399	1834	23565	0.0749472	0.046	0.0170499	118	25405	2147	23258	0.0882968	0.042	0.0200988
Experiment 2	F2-I-S4	F2	Cool-line	RTW123	20	20	20	2891.4	25464	22467	2997	2.13965	0.016	28914	194.7	25439	3295	22144	0.138717	0.034	0.00673376	262.5	25419	4337	21082	0.187077	0.03	0.00907865	1317.5	25452	15499	9953	0.93892	0.016	0.0455662	495.8	25253	7517	17736	0.353348	0.023	0.0171474	760.4	25452	10648	14848	0.538929	0.019	0.0262987
Experiment 2	F2-I-S7	F2	Cool-line	RTW123	20	20	20	1087.3	25450	14067	11383	0.804595	0.017	10873	49.41	25465	881	24584	0.0352091	0.066	0.00454428	251.4	25432	4172	21260	0.179181	0.03	0.0231215	212.9	25428	3580	21848	0.151742	0.033	0.0195806	87.76	25467	1544	23923	0.0625432	0.05	0.00807137	128.4	25464	2226	23238	0.0914768	0.042	0.0118091
Experiment 2	F2-I-S3	F2	Cool-line	RTW123	20	20	20	3577.5	21110	19603	1507	2.63963	0.018	35775	265.3	25351	4446	20905	0.19283	0.029	0.00741579	230.2	25431	3918	21513	0.167311	0.031	0.00643466	1316.1	25462	15678	9784	0.956439	0.016	0.0367883	258.1	25416	4347	21069	0.187576	0.03	0.00721454	411.8	25377	6563	18814	0.299242	0.024	0.0115108
Experiment 2	F2-I-S18	F2	Cool-line	RTW12	20	20	20	267.1	22238	3942	18296	0.19512	0.031	2671	591.4	25156	8904	16252	0.43688	0.021	0.221415	155.9	25459	2770	22689	0.115189	0.037	0.0583677	161.1	25460	2857	22603	0.119026	0.037	0.0603145	84.94	25454	1548	23906	0.0627434	0.05	0.0318008	0	25466	0	25466	—	—	—
Experiment 2	F2-I-S13	F2	Cool-line	RTW12	20	20	20	879.3	25448	11950	13498	0.634096	0.018	8793	466.9	25333	7157	18176	0.332006	0.023	0.0530991	181.4	25433	3078	22355	0.128998	0.035	0.02063	1210.4	25463	14695	10768	0.860648	0.017	0.137655	290.1	25389	4732	20657	0.206262	0.029	0.0329922	0	25463	0	25463	—	—	—
Experiment 2	F2-I-S16	F2	Cool-line	RTW12	20	20	20	519.7	24918	8071	16847	0.391418	0.022	5197	65.55	19098	895	18203	0.0479972	0.066	0.012613	91.85	19097	1242	17855	0.0672477	0.056	0.0176737	104.7	19097	1409	17688	0.0766448	0.052	0.0201462	48.09	19104	661	18443	0.0352128	0.076	0.00925342	0	19104	0	19104	—	—	—
Experiment 2	F2-I-S17	F2	Cool-line	RTW12	20	20	20	1121.8	25424	14185	11239	0.816304	0.017	11218	65.67	25446	1202	24244	0.0483894	0.057	0.00585398	413.2	25358	6658	18702	0.304464	0.024	0.0368337	255.8	25379	4360	21019	0.188495	0.03	0.0228026	71.92	25439	1313	24126	0.0529933	0.054	0.00641112	0	25446	0	25446	—	—	—
Experiment 2	F2-I-S15	F2	Cool-line	RTW12	20	20	20	3318.3	18944	17229	1715	2.40207	0.019	33183	123.9	25323	2243	23080	0.0927466	0.041	0.00373384	202.7	25315	3564	21751	0.151737	0.033	0.00610855	863.9	25326	12060	13266	0.646627	0.018	0.0260344	259.7	25266	4463	20803	0.194362	0.029	0.0078263	0	25326	0	25326	—	—	—
Experiment 2	F2-I-S14	F2	Cool-line	RTW12	20	20	20	1716	22564	16091	6473	1.24872	0.016	17160	143.8	24360	2449	21911	0.105954	0.04	0.00837995	292.9	24332	4723	19609	0.215804	0.029	0.0170688	284.4	24273	4589	19684	0.209558	0.029	0.0165734	55.31	23188	926	22262	0.0407537	0.064	0.00322319	0.056	24363	1	24362	4.10467e-05	1.475	—
Experiment 2	F2-I-S24	F2	Warm-line	RW123	28	20	20	268.7	25365	4401	20964	0.190564	0.03	2687	90.26	24522	1593	22929	0.0671682	0.049	0.0335914	0	24525	0	24525	—	—	—	286.9	24471	4705	19766	0.213525	0.029	0.106773	60.99	23844	1058	22786	0.0453863	0.06	0.0226982	184.7	24513	3148	21365	0.13745	0.035	0.0687384
Experiment 2	F2-I-S23	F2	Warm-line	RW123	28	20	20	309.5	25369	5186	20183	0.228687	0.027	3095	43.66	25432	818	24614	0.0326928	0.069	0.0141066	0	25434	0	25434	—	—	—	164.7	25431	2950	22481	0.123298	0.036	0.0532149	92.71	25421	1705	23716	0.0694257	0.047	0.0299548	84.76	25416	1563	23853	0.0634689	0.05	0.0273861
Experiment 2	F2-I-S26	F2	Warm-line	RW12	28	20	20	784	25317	11167	14150	0.581761	0.019	7840	181.5	25216	3139	22077	0.132942	0.035	0.0231505	0	25240	0	25240	—	—	—	168.9	25194	2931	22263	0.12368	0.036	0.0215434	263.1	25181	4413	20768	0.192676	0.03	0.0335587	0.162	25240	3	25237	0.000118866	1.064	—
Experiment 2	F2-I-S27	F2	Warm-line	RW12	28	20	20	1982.7	24499	18766	5733	1.45239	0.016	19827	169.5	25396	3047	22349	0.12781	0.036	0.00854895	0	25415	0	25415	—	—	—	101.2	25409	1866	23543	0.0762749	0.045	0.00510415	185.2	25390	3308	22082	0.139593	0.034	0.0093408	0.104	25415	2	25413	7.86968e-05	1.19	—
Experiment 2	F2-I-S28	F2	Warm-line	RW12	28	20	20	639.6	25163	9391	15772	0.467138	0.02	6396	123.3	24830	2161	22669	0.0910542	0.042	0.0192777	0.055	24839	1	24838	4.02601e-05	1.475	—	28.42	24839	516	24323	0.0209926	0.086	0.0044434	78.33	23691	1332	22359	0.0578663	0.054	0.0122467	0	24839	0	24839	—	—	—
Experiment 2	F2-I-S35	F2	Warm-line	RW1	28	20	20	1505.2	25312	16975	8337	1.11058	0.016	15052	142	25429	2493	22936	0.103183	0.039	0.00943396	0.054	25435	1	25434	3.93167e-05	1.475	—	237.7	25393	4029	21364	0.172766	0.031	0.0157919	0	25435	0	25435	—	—	—	0	25435	0	25435	—	—	—
Experiment 2	F2-I-S32	F2	Warm-line	RW1	28	20	20	913	25455	12431	13024	0.670118	0.018	9130	95.08	25415	1764	23651	0.0719342	0.047	0.010414	0	25422	0	25422	—	—	—	62.79	25412	1179	24233	0.0475062	0.057	0.00687733	0.52	25422	1	25421	3.93368e-05	1.475	—	0.052	25422	1	25421	3.93368e-05	1.475	—
Experiment 2	F2-I-S30	F2	Warm-line	RW1	28	20	20	814	25356	11622	13734	0.613141	0.018	8140	269.1	25389	4540	20849	0.19701	0.029	0.033059	0	25467	0	25467	—	—	—	280.2	25396	4710	20686	0.205135	0.029	0.0344226	0	25467	0	25467	—	—	—	0	25467	0	25467	—	—	—
Experiment 2	F2-I-S34	F2	Warm-line	RW1	28	20	20	383	25147	6303	18844	0.288544	0.025	3830	69.46	25415	1273	24142	0.0513865	0.055	0.0181358	0	25415	0	25415	—	—	—	14.11	25415	264	25151	0.0104419	0.121	0.00368407	0	25415	0	25415	—	—	—	0	25415	0	25415	—	—	—
Experiment 2	F2-I-S36	F2	Warm-line	RW1	28	20	20	505.6	25114	7799	17315	0.371852	0.022	5056	190.6	25353	3330	22023	0.14081	0.034	0.0376978	0	25379	0	25379	—	—	—	95.96	23626	1736	15362	0.430451	0.047	0.0189794	0	25379	0	25379	—	—	—	0	25379	0	25379	—	—	—
Experiment 2	F2-I-S37	F2	Warm-line	R	28	20	20	503.1	25316	7597	17719	0.356799	0.023	5031	75.25	25453	1386	24067	0.055992	0.053	0.0149573	0	25463	0	25463	—	—	—	0.053	25463	1	25462	3.92734e-05	1.475	—	0	25463	0	25463	—	—	—	0	25463	0	25463	—	—	—
Experiment 2	F3-I-S1	F3	Cool-line	RTW123	20	20	N/A	1218.8	25392	15030	10362	0.896289	0.017	12188	27.08	25441	504	24937	0.0200094	0.087	0.00222186	201.8	25423	3521	21902	0.149076	0.033	0.0165573	208.4	25412	3626	21786	0.153954	0.033	0.0170988	61.55	25439	1131	24308	0.0454779	0.058	0.00505005	125	25424	2243	23181	0.0923606	0.041	0.010256
Experiment 2	F3-I-S2	F3	Cool-line	RTW123	20	20	N/A	1097.4	25445	14313	11132	0.826695	0.017	10974	16.86	25417	315	25102	0.0124707	0.11	0.00153636	56.64	25417	1043	24374	0.0419013	0.061	0.00516129	134.7	25417	2410	23007	0.0996197	0.04	0.0122745	29.73	25417	553	24864	0.0219973	0.083	0.00270913	24.85	25417	463	24954	0.0183841	0.091	0.00226444
Experiment 2	F3-I-S3	F3	Cool-line	RTW123	20	20	N/A	807.3	25458	11137	14321	0.575303	0.019	8073	47.81	25456	897	24559	0.0358731	0.065	0.00592221	142.9	25452	2588	22864	0.107231	0.039	0.017701	241.8	25416	4217	21199	0.181425	0.03	0.0299517	122.3	25454	2232	23222	0.0917728	0.042	0.0151493	139.4	25456	2528	22928	0.104593	0.039	0.0172674
Experiment 2	F3-I-S4	F3	Cool-line	RTW123	20	20	N/A	260.4	25426	4348	21078	0.187542	0.03	2604	13.28	25449	255	25194	0.0100706	0.123	0.00509985	93.83	25449	1682	23767	0.0683784	0.048	0.036033	224.3	25426	3834	21592	0.163449	0.032	0.0861367	64.93	25445	1176	24269	0.0473194	0.057	0.0249347	170.3	25440	2970	22470	0.124142	0.036	0.0653994
Experiment 2	F3-I-S5	F3	Cool-line	RTW123	20	20	N/A	572.1	25132	8687	16445	0.42412	0.021	5721	18.28	25456	330	25126	0.0130483	0.108	0.00319525	50.95	25458	909	24549	0.0363589	0.065	0.00890579	123	25458	2140	23318	0.0878044	0.042	0.0214997	26.78	25458	482	24976	0.0191147	0.089	0.004681	57.66	25452	1026	24426	0.0411462	0.061	0.0100787
Experiment 2	F3-I-S6	F3	Cool-line	RTW123	20	20	N/A	182.1	25340	3190	22150	0.134547	0.035	1821	11.38	24522	208	24314	0.00851836	0.136	0.00624931	27.84	24529	506	24023	0.0208444	0.087	0.0152883	44.54	24479	803	23676	0.0333537	0.069	0.0244591	10.93	24545	200	24345	0.00818168	0.139	0.0060022	18.51	24410	336	24074	0.0138605	0.107	0.0101647
Experiment 2	F3-I-S7	F3	Cool-line	RTW123	20	20	N/A	396.5	25252	6520	18732	0.298672	0.024	3965	56.54	21579	884	20695	0.0418285	0.066	0.0142598	76.68	21577	1190	20387	0.0567305	0.057	0.0193392	174.1	21530	2602	18928	0.128805	0.038	0.0439092	78.09	21591	1212	20379	0.0577716	0.056	0.0196948	29.94	21590	473	21117	0.0221518	0.09	0.00755107
Experiment 2	F3-I-S8	F3	Cool-line	RTW123	20	20	N/A	253.6	25423	4244	21179	0.182644	0.03	2536	18.7	25410	344	25066	0.0136305	0.106	0.00737382	55.04	25408	999	24409	0.0401122	0.062	0.0217035	95.92	25402	1715	23687	0.0699015	0.047	0.0378233	23.48	25408	431	24977	0.0171087	0.094	0.00925868	77.76	25410	1400	24010	0.0566724	0.052	0.0306625
Experiment 2	F3-I-S9	F3	Cool-line	RTW123	20	20	N/A	326.3	25223	5261	19962	0.233926	0.027	3263	11.91	25339	225	25114	0.00891925	0.131	0.00365002	64.86	25337	1201	24136	0.0485613	0.057	0.0198774	81.11	25339	1493	23846	0.0607282	0.051	0.0248575	20.5	25339	386	24953	0.0153507	0.1	0.00628256	26.19	25339	492	24847	0.0196077	0.088	0.00802636
Experiment 2	F3-I-S10	F3	Cool-line	RTW123	20	20	N/A	456.1	25274	7202	18072	0.335412	0.023	4561	17.22	25469	322	25147	0.0127234	0.109	0.00377549	102.5	25468	1858	23610	0.0757524	0.045	0.0224731	90.87	25471	1654	23817	0.0671409	0.048	0.0199233	41.99	25469	778	24691	0.0310232	0.07	0.00920631	85.65	25471	1562	23909	0.0632856	0.05	0.0187788
Experiment 2	F3-I-S11	F3	Cool-line	RTW123	20	20	N/A	1102.8	25243	14106	11137	0.818276	0.017	11028	29.22	25458	539	24919	0.0213995	0.084	0.00264962	95.33	25459	1717	23742	0.0698237	0.047	0.00864436	152.4	25451	2688	22763	0.111619	0.038	0.0138194	17.21	25462	319	25143	0.0126076	0.11	0.00156057	44.38	25451	814	24637	0.0325057	0.069	0.0040243
Experiment 2	F3-I-S12	F3	Cool-line	RTW123	20	20	N/A	535	22884	7432	15452	0.3927	0.023	5350	23.84	25345	453	24892	0.018035	0.092	0.00445607	138.5	25332	2520	22812	0.104782	0.039	0.0258879	128.4	25338	2345	22993	0.0971154	0.04	0.024	41.62	25358	786	24572	0.0314867	0.07	0.00777944	81.79	25332	1520	23812	0.0618788	0.05	0.0152879
Experiment 2	F3-I-S13	F3	Cool-line	RTW123	20	20	N/A	463	25259	7339	17920	0.343265	0.023	4630	40.37	25423	722	24701	0.0288105	0.073	0.00871922	87.46	25417	1538	23879	0.0624188	0.05	0.0188898	187.2	25411	3178	22233	0.133604	0.035	0.040432	48.05	25424	857	24567	0.0342895	0.067	0.010378	138.7	25416	2395	23021	0.0989721	0.04	0.0299568
Experiment 2	F3-I-S14	F3	Cool-line	RTW123	20	20	N/A	426.9	25362	6834	18528	0.313969	0.024	4269	34.64	25447	643	24804	0.0255929	0.077	0.00811431	102.7	25446	1859	23587	0.0758628	0.045	0.0240572	126.8	25440	2276	23164	0.0937234	0.041	0.0297025	49.22	25449	909	24540	0.036372	0.065	0.0115296	180	25435	3168	22267	0.13302	0.035	0.0421644
Experiment 2	F3-I-S15	F3	Cool-line	RTW12	20	20	N/A	376.3	25223	5932	19291	0.268118	0.026	3763	49.46	25445	927	24518	0.0371117	0.064	0.0131438	59.78	25445	1116	24329	0.0448502	0.059	0.0158863	162.7	25430	2923	22507	0.122103	0.036	0.0432368	37.24	25443	701	24742	0.0279385	0.074	0.00989636	0	25445	0	25445	—	—	—
Experiment 2	F3-I-S16	F3	Cool-line	RTW12	20	20	N/A	253.2	25423	4238	21185	0.182361	0.03	2532	22.66	25456	417	25039	0.0165169	0.096	0.00894945	20.69	25456	381	25075	0.0150801	0.1	0.00817141	42.26	25456	826	24630	0.0329863	0.068	0.0166904	18.56	25456	342	25114	0.013526	0.106	0.00733017	0	25456	0	25456	—	—	—
Experiment 2	F3-I-S17	F3	Cool-line	RTW12	20	20	N/A	368.2	25259	6034	19225	0.272971	0.025	3682	32.79	25380	587	24793	0.0234001	0.081	0.00890549	55.13	25378	979	24399	0.0393405	0.063	0.0149728	76.98	25368	1356	24012	0.0549348	0.053	0.0209071	38.96	25380	696	24684	0.0278062	0.074	0.0105812	0	25380	0	25380	—	—	—
Experiment 2	F3-I-S18	F3	Cool-line	RTW12	20	20	N/A	457.4	25319	7078	18241	0.327883	0.023	4574	47.67	25387	890	24497	0.0356866	0.066	0.010422	66.27	25391	1229	24162	0.0496136	0.056	0.0144884	123.8	25388	2247	23141	0.0926707	0.041	0.027066	61.7	25385	1146	24239	0.0461955	0.058	0.0134893	0.053	25391	1	25390	3.93848e-05	1.475	—
Experiment 2	F3-I-S19	F3	Cool-line	RTW12	20	20	N/A	286.2	25414	4688	20726	0.203911	0.029	2862	22.97	25405	434	24971	0.0172309	0.094	0.00802586	47.21	25403	884	24519	0.035419	0.066	0.0164955	68.46	25405	1272	24133	0.0513658	0.055	0.0239203	30.94	25405	583	24822	0.0232156	0.081	0.0108106	0.997	25405	19	25386	0.000748164	0.45	—
Experiment 2	F3-I-S20	F3	Cool-line	RTW12	20	20	N/A	781.8	25384	11173	14211	0.580103	0.019	7818	42.45	25446	779	24667	0.0310922	0.07	0.00542978	70.25	25442	1276	24166	0.0514547	0.055	0.00898567	138.2	25434	2448	22986	0.101202	0.04	0.0176772	40.08	25444	736	24708	0.0293529	0.072	0.00512663	0	25446	0	25446	—	—	—
Experiment 2	F3-I-S21	F3	Cool-line	RTW12	20	20	N/A	753.8	25431	10806	14625	0.553237	0.019	7538	35.09	25419	666	24753	0.0265502	0.076	0.00465508	99.62	25400	1844	23556	0.0753686	0.046	0.0132157	101.6	25406	1880	23526	0.0768792	0.045	0.0134784	46.25	25417	874	24543	0.0349916	0.066	0.00613558	0	25425	0	25425	—	—	—
Experiment 2	F3-I-S22	F3	Cool-line	RTW12	20	20	N/A	356.8	25218	5843	19375	0.263574	0.026	3568	12.55	25442	238	25204	0.00939864	0.127	0.00351738	69.31	25425	1286	24139	0.0519042	0.055	0.0194254	64.29	25426	1195	24231	0.0481395	0.057	0.0180185	36.25	25432	681	24751	0.0271423	0.075	0.0101598	0.052	25442	1	25441	3.93059e-05	1.475	—
Experiment 2	F3-I-S23	F3	Cool-line	RTW12	20	20	N/A	428.1	25267	6678	18589	0.306929	0.024	4281	21.25	25284	399	24885	0.0159066	0.098	0.00496379	83.98	25273	1540	23733	0.0628701	0.05	0.0196169	113.1	25273	2052	23221	0.0846796	0.043	0.0264191	53.63	25284	995	24289	0.0401482	0.062	0.0125274	0.053	25290	1	25289	3.95421e-05	1.475	—
Experiment 2	F3-I-S24	F3	Cool-line	RTW12	20	20	N/A	301.8	25337	5083	20254	0.223913	0.028	3018	17.44	25445	323	25122	0.0127753	0.109	0.00577866	43.56	25443	799	24644	0.0319072	0.069	0.0144334	81.99	25445	1483	23962	0.06005	0.051	0.027167	25.07	25445	463	24982	0.0183637	0.091	0.00830683	0.054	25445	1	25444	3.93012e-05	1.475	—
Experiment 2	F3-I-S25	F3	Warm-line	RW123	20	20	N/A	121	25453	2102	23351	0.0861938	0.043	1210	16.69	25390	316	25074	0.0125239	0.11	0.0137934	0	25390	0	25390	—	—	—	173.4	25375	3096	22279	0.13012	0.035	0.143306	28.71	25388	541	24847	0.0215396	0.084	0.0237273	53.48	25067	986	24081	0.0401291	0.062	0.0441983
Experiment 2	F3-I-S26	F3	Warm-line	RW123	20	20	N/A	444.8	25366	6953	18413	0.320353	0.024	4448	38.47	25465	704	24761	0.0280351	0.074	0.00864883	0	25469	0	25469	—	—	—	222.3	25445	3806	21639	0.162022	0.032	0.0499775	43.51	25469	795	24674	0.031712	0.07	0.00978192	80.85	25463	1457	24006	0.0589226	0.051	0.0181767
Experiment 2	F3-I-S27	F3	Warm-line	RW123	20	20	N/A	428.3	25291	6881	18410	0.317555	0.024	4283	26.67	25464	480	24984	0.0190301	0.089	0.00622694	0	25464	0	25464	—	—	—	137	25464	2372	23092	0.0977795	0.04	0.0319869	41.44	25464	742	24722	0.0295722	0.072	0.00967546	57.35	25462	1021	24441	0.0409251	0.061	0.0133901
Experiment 2	F3-I-S28	F3	Warm-line	RW123	20	20	N/A	271.7	25309	4479	20830	0.194766	0.029	2717	40.86	25360	764	24596	0.0305893	0.071	0.0150386	0	25365	0	25365	—	—	—	168.2	25347	2999	22348	0.125924	0.036	0.0619065	27.24	25361	512	24849	0.0203951	0.087	0.0100258	35	25363	656	24707	0.0262048	0.077	0.0128819
Experiment 2	F3-I-S29	F3	Warm-line	RW1	20	20	N/A	1244.6	19072	11422	7650	0.913516	0.019	12446	35.25	25423	669	24754	0.0266672	0.076	0.00283224	0	25423	0	25423	—	—	—	110.8	25423	2045	23378	0.0838589	0.043	0.00890246	0.104	25423	2	25421	7.8672e-05	1.19	—	0.104	25423	2	25421	7.8672e-05	1.19	—
Experiment 2	F3-I-S30	F3	Warm-line	RW1	20	20	N/A	320.1	18953	3992	14961	0.236515	0.031	3201	15.08	25119	282	24837	0.0112901	0.117	0.00471103	0	25119	0	25119	—	—	—	71.92	25119	1317	23802	0.0538549	0.054	0.022468	0	25119	0	25119	—	—	—	0	25119	0	25119	—	—	—
Experiment 2	F3-I-S31	F3	Warm-line	RW1	20	20	N/A	552	25138	8552	16586	0.415822	0.021	5520	17.84	24104	316	23788	0.0131965	0.11	0.00323188	0	24132	0	24132	—	—	—	73.5	24015	1271	22744	0.0543773	0.055	0.0133152	0	24132	0	24132	—	—	—	0.056	24132	1	24131	4.14396e-05	1.475	—
Experiment 2	F3-I-S32	F3	Warm-line	RW1	20	20	N/A	426.2	20247	5303	14944	0.303697	0.027	4262	25.05	25354	472	24882	0.0187919	0.09	0.00587752	0	25354	0	25354	—	—	—	146.9	25351	2645	22706	0.110189	0.038	0.0344674	0.053	25354	1	25353	3.94423e-05	1.475	—	0	25354	0	25354	—	—	—
Experiment 2	F3-I-S33	F3	Warm-line	RW1	20	20	N/A	90.73	24394	1543	22851	0.0653423	0.05	907.3	12.95	25117	236	24881	0.00944045	0.128	0.0142731	0	25117	0	25117	—	—	—	61.53	25108	1101	24007	0.0448411	0.059	0.0678166	0.109	25117	2	25115	7.96305e-05	1.19	—	0.055	25116	1	25115	3.9816e-05	1.475	—
Experiment 2	F3-I-S34	F3	Warm-line	RW1	20	20	N/A	790.1	25437	11276	14161	0.585713	0.019	7901	40.11	25445	718	24727	0.0286235	0.073	0.00507657	0	25445	0	25445	—	—	—	165	25445	2827	22618	0.117773	0.037	0.0208834	0	25445	0	25445	—	—	—	0	25445	0	25445	—	—	—
Experiment 2	F3-I-S35	F3	Warm-line	RW1	20	20	N/A	1034.4	25357	13278	12079	0.741586	0.017	10344	26.04	25229	487	24742	0.0194919	0.089	0.0025174	0	25229	0	25229	—	—	—	148.5	25219	2653	22566	0.111153	0.038	0.0143561	0	25229	0	25229	—	—	—	0	25229	0	25229	—	—	—
Experiment 2	F3-I-S36	F3	Warm-line	RW1	20	20	N/A	847.8	25420	11793	13627	0.623483	0.018	8478	24.62	25461	459	25002	0.018192	0.091	0.00290399	0	25461	0	25461	—	—	—	113.4	25449	2046	23403	0.0838122	0.043	0.0133758	0	25461	0	25461	—	—	—	0	25461	0	25461	—	—	—
Experiment 2	F3-I-S37	F3	Warm-line	RW1	20	20	N/A	483.1	25237	7546	17691	0.355255	0.023	4831	18.95	25460	354	25106	0.0140017	0.104	0.00392258	0	25460	0	25460	—	—	—	11.1	25460	208	25252	0.00820323	0.136	0.00229766	0.053	25460	1	25459	3.92781e-05	1.475	—	0	25460	0	25460	—	—	—
Experiment 2	F3-I-S38	F3	Warm-line	RW1	20	20	N/A	89.38	25449	1616	23833	0.0656053	0.049	893.8	19.55	25402	373	25029	0.0147928	0.101	0.0218729	0.156	25401	3	25398	0.000118113	1.064	—	10.29	25396	187	25199	0.00778737	0.14	0.0115126	0	25402	0	25402	—	—	—	0	25402	0	25402	—	—	—
Experiment 2	F3-I-S39	F3	Warm-line	RW1	20	20	N/A	424.8	25261	6829	18432	0.315173	0.024	4248	21.9	25394	404	24990	0.0160372	0.098	0.00515537	0.054	25394	1	25393	3.93802e-05	1.475	—	96.62	25381	1734	23647	0.0707646	0.047	0.0227448	0	25394	0	25394	—	—	—	0	25394	0	25394	—	—	—
Experiment 2	F3-I-S40	F3	Warm-line	RW1	20	20	N/A	168.4	25440	2958	22482	0.123608	0.036	1684	37.44	25422	710	24712	0.028326	0.074	0.0222328	0	25426	0	25426	—	—	—	154.7	25409	2806	22603	0.117021	0.037	0.0918646	0	25426	0	25426	—	—	—	0	25426	0	25426	—	—	—
Experiment 2	F3-I-S41	F3	Warm-line	RW1	20	20	N/A	204.7	25409	3566	21843	0.151223	0.033	2047	17.79	25463	337	25126	0.0133233	0.107	0.00869077	0	25463	0	25463	—	—	—	103.3	25455	1894	23561	0.0773194	0.045	0.0504641	0	25463	0	25463	—	—	—	0.052	25463	1	25462	3.92734e-05	1.475	—
Experiment 2	F3-I-S42	F3	Warm-line	RW1	20	20	N/A	243.2	25389	4251	21138	0.183244	0.03	2432	17.49	25443	327	25116	0.0129356	0.108	0.00719161	0	25443	0	25443	—	—	—	112.3	25443	2029	23414	0.0831065	0.044	0.046176	0	25443	0	25443	—	—	—	0	25443	0	25443	—	—	—
Experiment 2	F3-I-S43	F3	Warm-line	R	20	20	N/A	568.4	25148	8760	16388	0.428229	0.021	5684	27.41	25457	511	24946	0.0202773	0.087	0.00482231	0	25457	0	25457	—	—	—	0.053	25457	1	25456	3.92827e-05	1.475	—	0	25457	0	25457	—	—	—	0	25457	0	25457	—	—	—
Experiment 2	F3-I-S44	F3	Warm-line	R	20	20	N/A	434.4	25341	6746	18595	0.309531	0.024	4344	25.59	25454	484	24970	0.0191978	0.089	0.00589088	0	25462	0	25462	—	—	—	0	25462	0	25462	—	—	—	0	25462	0	25462	—	—	—	0	25462	0	25462	—	—	—
Experiment 2	F3-I-S45	F3	Warm-line	R	20	20	N/A	553.9	25154	8275	16879	0.398947	0.022	5539	14.87	25413	274	25139	0.0108404	0.118	0.0026846	0	25413	0	25413	—	—	—	0.054	25413	1	25412	3.93507e-05	1.475	—	0	25413	0	25413	—	—	—	0.054	25413	1	25412	3.93507e-05	1.475	—
Experiment 2	F3-I-S46	F3	Warm-line	R	20	20	N/A	1078.2	25439	14001	11438	0.799342	0.017	10782	31.73	25457	570	24887	0.0226452	0.082	0.00294287	0	25457	0	25457	—	—	—	0	25457	0	25457	—	—	—	0	25457	0	25457	—	—	—	0	25457	0	25457	—	—	—
Experiment 2	F3-I-S47	F3	Warm-line	R	20	20	N/A	374.9	25319	6149	19170	0.278209	0.025	3749	15.88	25426	294	25132	0.0116303	0.114	0.0042358	0	25436	0	25436	—	—	—	3.117	25436	58	25378	0.00228284	0.257	—	0	25436	0	25436	—	—	—	0	25436	0	25436	—	—	—
Experiment 2	F3-I-S48	F3	Warm-line	R	20	20	N/A	292.9	25357	4934	20423	0.216393	0.028	2929	18.12	25449	343	25106	0.0135696	0.106	0.00618641	0	25449	0	25449	—	—	—	2.258	25449	43	25406	0.00169108	0.299	—	0	25449	0	25449	—	—	—	0	25449	0	25449	—	—	—
